# Supplementary material for: Differential Expression of Sox11 and Bdnf mRNA Isoforms in the Injured and Regenerating Nervous Systems
Source: Front Mol Neurosci. 2017 Nov 2;10:354. doi: 10.3389/fnmol.2017.00354 (PMC5701613; doi:10.3389/fnmol.2017.00354)
Supplement: TABLE S1 — Primers used for gene expression analysis were either taken from Salerno et al. (2012) or designed in house. [file Table_1.XLSX]

## Sheet: Sheet1
Primer name	Sequence (5-3)	Reference
Sox11 CDS fw	GACATGCACAACGCCGAGAT
Sox11 CDS rev	CTGGGTCCGTCTTGGGCTT
Sox11 long UTR fw	GACACCTAGTGGTCGTGGCA
Sox11 long UTR rev	TCACCATGCATTTGCTGCCC
Sox11 short UTR fw	AGTCGTGGCGGTCAGGATAA
Sox11 short UTR rev	GTCCCCTCTGCCTTTGTTGC
mVPA fw	GGAGCCCAGTGTAGAAGAGCA
mVPA rev	AGCCAGCGAACCATATCCTGA
Bdnf-1 fw	CCTGCATCTGTTGGGGAGAC	Salerno et al. 2012
Bdnf-1 rev	GCCTTGTCCGTGGACGTTTA	Salerno et al. 2012
Bdnf-4 fw	CAGAGCAGCTGCCTTGATGTT	Salerno et al. 2012
Bdnf-4 rev	GCCTTGTCCGTGGACGTTTA	Salerno et al. 2012
Bdnf-7 fw	CTTACTTACAGGTCCAAGGTCAACG	Salerno et al. 2012
Bdnf-7 rev	CAGAGGGTCGGATACAGGCTG	Salerno et al. 2012
Bdnf-8 fw	GGCATCTACCCACACACTTTTATG	Salerno et al. 2012
Bdnf-8 rev	TTCGGCTCCACTGAGGCG	Salerno et al. 2012
Bdnf-9a fw	GCCACATGCTGTCCCCGAG	Salerno et al. 2012
Bdnf-9a rev	GCCAAGTTGCCTTGTCCGTG	Salerno et al. 2012
Sox11 short 3'UTR RACE outer	ATGCAGACGACCTCATGTTCGACCT
Sox11 short 3'UTR RACE inner	GGTAGTTGCACACCTAGTC
Sox11 long 3'UTR RACE outer	TTGAAGACCCAGTGCCTGTCTGCCT
Sox11 long 3'UTR RACE inner	TGTTGTCTCGAAGCTGAG
Sox11 5'RACE outer	TCCTGACCGCCACGACTGCCTCCCGA
Sox11 5'RACE inner	AAGTTCGCCTCCAGCCAGTCCCCCGC
